# Supplementary material for: Efficient identification of de novo mutations in family trios: a consensus-based informatic approach
Source: Life Sci Alliance. 2025 Mar 28;8(6):e202403039. doi: 10.26508/lsa.202403039 (PMC11953573; doi:10.26508/lsa.202403039)
Supplement: Supplementary file 1 [file LSA-2024-03039_TableS1.xlsx]

## Sheet: Sheet1
	Alignments	Variant Calling
GATK4	PICARD FastqToSam	GATK HaplotypeCaller
	PICARD MarkIlluminaAdapters	GATK GenomicsDBImport
	PICARD SamToFastq	GATK GenotypeGVCFs
	BWA-MEM	GATK VariantRecalibrator
	GATK MergeBamAlignment	GATK ApplyVQSR
	GATK MarkDuplicates	GATK CalculateGenotypePosteriors
	GATK SortSam	GATK VariantFiltration
	GATK SetNmMdAndUqTags	GATK VariantAnnotator
	GATK BaseRecalibrator	BCFTools Norm
	GATK ApplyBQSR	Quality Filter
GRAF	GRAF Aligner	GRAF VariantCaller
		GRAF de novo Detection Pipeline
DeepTrio	PICARD FastqToSam	DeepTrio
	PICARD MarkIlluminaAdapters	GLNexus
	PICARD SamToFastq	BCFTools Norm
	BWA-MEM	Quality Filter
	GATK MergeBamAlignment
	GATK MarkDuplicates
	GATK SortSam
	GATK SetNmMdAndUqTags
	GATK BaseRecalibrator
	GATK ApplyBQSR
