# Supplementary material for: Efficient identification of de novo mutations in family trios: a consensus-based informatic approach
Source: Life Sci Alliance. 2025 Mar 28;8(6):e202403039. doi: 10.26508/lsa.202403039 (PMC11953573; doi:10.26508/lsa.202403039)
Supplement: Supplementary file 3 [file LSA-2024-03039_TableS2.xlsx]

## Sheet: Sheet1
		First QC			Second QC
Filter name	Definition	GATK4	GRAF	DeepTrio	Force-calling
de novo candidate	Genotype criteria	Biallelic: Parents (0/0), Proband (0/1)	Biallelic: Parents (0/0), Proband (0/1)	Biallelic: Parents (0/0), Proband (0/1)	Biallelic: Parents (0/0), Proband (0/1)
de novo candidate in chrX for male probands	Genotype criteria	Monoallelic: Parents (0), Proband (1)	Monoallelic: Parents (0), Proband (1)	Monoallelic: Parents (0), Proband (1)	Monoallelic: Parents (0), Proband (1)
Variant filters	Additional filter parameters	PASS, hiConfDeNovo loConfDeNovo	-	--config DeepVariant_unfiltered	Cluster length in proband ≤ 20 bp
AC	Allele Count	1	1	1	1
QD	Quality by depth	-	-	-	-
Parents GQ	Genotype quality	≥ 20	-	≥ 0	-
Proband GQ	Genotype quality	≥ 60	-	≥ 0	≥ 60
Parents DP	Variant read depth	≥ 7	-	≥ 7	≥ 5
Proband DP	Variant read depth	≥ 7	-	≥ 7	≥ 10
Parents AB	Allelic balance	≤ 0.1	-	≤ 0.1	≤ 0.15
Proband AB	Allelic balance	0.2 ≤ x ≤ 0.8	"x ≥ 0.15 &	0.2 ≤ x ≤ 0.8	0.2 ≤ x ≤ 0.8
			Σx ≥ 0.9
Parents AAD	Alternative Allele Depth	-	-	-	≤ 1 for SNVs
					=0 for indels
Proband AAD	Alternative Allele Depth	≥ 7	-	≥ 7	≥ 5
Parents MAB	Mapped Allelic Balance		Σx ≥ 0.9
Proband MAB	Mapped Allelic Balance	-	"x ≥ 0.15 &	-	-
			Σx ≥ 0.9
