# Supplementary material for: Efficient identification of de novo mutations in family trios: a consensus-based informatic approach
Source: Life Sci Alliance. 2025 Mar 28;8(6):e202403039. doi: 10.26508/lsa.202403039 (PMC11953573; doi:10.26508/lsa.202403039)
Supplement: Supplementary file 4 [file LSA-2024-03039_TableS3.xlsx]

## Sheet: Sheet1
Metric Name	Definition
AC	Allele Count
QD	Quality by depth, variant call quality normalized by read depth
GQ	Variant’s genotype quality
DP	Read depth of the variant, total number of reads aligned to variant location
AB	Allelic balance for the variant, ratio of alt supporting reads to the total depth in the VCF
AAD	Alternate allele depth, number of reads supporting the variant in the VCF
MAB	Number of reads supporting the alleles in the read pile-up to the total number of reads
