# Supplementary material for: Efficient identification of de novo mutations in family trios: a consensus-based informatic approach
Source: Life Sci Alliance. 2025 Mar 28;8(6):e202403039. doi: 10.26508/lsa.202403039 (PMC11953573; doi:10.26508/lsa.202403039)
Supplement: Supplementary file 5 [file LSA-2024-03039_TableS4.xlsx]

## Sheet: Sheet1
Variant					Computational results					PCR results
Chrom	Pos	Ref	Alt	dbGaP ID of Proband	Pipelines	ADpat * (AB)	ADmat * (AB)	ADPro * (AB)	Prediction	Proband	de novo
chr1	1425191	C	G	10075	GATK4, GRAF, DeepTrio	37/1 (0.03)	26/0 (0)	21/23 (0.52)	de novo	de novo	Confirmed
chr1	217514127	C	G	9589	GRAF, DeepTrio	26/0 (0)	26/0 (0)	18/19 (0.51)	de novo	Failed
chr2	42384880	G	T	10388	GATK4, GRAF	38/0 (0)	27/0 (0)	27/7 (0.21)	de novo	Reference allele	Not correct
chr2	203431709	C	A	10388	GATK4, GRAF, DeepTrio	40/0 (0)	40/0 (0)	18/15 (0.45)	de novo	Inherited (pat)	Not correct
chr3	90631023	G	A	10238	GATK4, GRAF, DeepTrio	60/0 (0)	41/0 (0)	24/26 (0.52)	de novo	Reference allele	Not correct
chr3	91458964	G	T	2060	GATK4, GRAF, DeepTrio	42/0 (0)	42/0 (0)	21/28 (0.57)	de novo	de novo	Confirmed
chr3	182854837	A	T	15734	GATK4, GRAF	26/0 (0)	25/0 (0)	25/7 (0.22)	de novo	Failed
chr6	85868792	C	T	2581	GATK4, GRAF, DeepTrio	32/0 (0)	40/0 (0)	17/20 (0.54)	de novo	de novo	Confirmed
chr7	131070605	T	C	10238	GATK4, GRAF, DeepTrio	28/0 (0)	43/0 (0)	19/12 (0.39)	de novo	de novo	Confirmed
chr7	154060777	C	G	9589	GRAF, DeepTrio	12/0 (0)	4/0 (0)	8/6 (0.43)	de novo	Failed
chr7	154060782	G	T	9589	GRAF, DeepTrio	13/0 (0)	5/0 (0)	8/6 (0.43)	de novo	Failed
chr8	95414588	CCATT	C	10075	GATK4, GRAF, DeepTrio	37/0 (0)	34/0 (0)	18/18 (0.5)	de novo	de novo	Confirmed
chr8	105748089	T	C	10388	GATK4, GRAF, DeepTrio	31/0 (0)	51/0 (0)	16/17 (0.52)	de novo	de novo	Confirmed
chr9	28661917	G	A	10075	GATK4, GRAF, DeepTrio	46/0 (0)	40/0 (0)	16/16 (0.5)	de novo	de novo	Confirmed
chr10	33144531	ATTAG	A	10075	GATK4, GRAF, DeepTrio	36/0 (0)	41/0 (0)	18/21 (0.54)	de novo	de novo	Confirmed
chr10	39110462	C	T	8885	GRAF, DeepTrio	34/0 (0)	44/0 (0)	23/15 (0.39)	de novo	Failed
chr10	124132804	T	G	9589	GATK4, GRAF, DeepTrio	27/0 (0)	27/0 (0)	18/21 (0.54)	de novo	de novo	Confirmed
chr11	70118757	A	G	2060	GRAF, DeepTrio	20/0 (0)	16/0 (0)	14/10 (0.42)	de novo	Failed
chr11	89647223	T	TC	2581	GATK4, DeepTrio	24/0 (0)	30/0 (0)	16/17 (0.52)	de novo	Failed
chr13	27584856	G	A	16251	GATK4, GRAF	37/0 (0)	47/0 (0)	34/9 (0.21)	de novo	Failed
chr14	43735998	G	C	8885	GRAF, DeepTrio	10/0 (0)	28/0 (0)	8/15 (0.65)	de novo	de novo	Confirmed
chr14	89040462	AC	A	16251	GATK4, GRAF, DeepTrio	31/0 (0)	35/0 (0)	15/14 (0.48)	de novo	de novo	Confirmed
chr15	44268706	C	T	9589	GATK4, GRAF	47/0 (0)	36/1 (0.03)	28/7 (0.2)	de novo	Failed
chr17	63343374	A	G	16693	GATK4, GRAF, DeepTrio	35/0 (0)	34/0 (0)	16/18 (0.53)	de novo	de novo	Confirmed
chr18	45216791	C	T	16251	GATK4, GRAF, DeepTrio	41/0 (0)	36/0 (0)	23/18 (0.44)	de novo	de novo	Confirmed
chr18	72806285	C	T	15734	GATK4, GRAF	39/0 (0)	49/0 (0)	32/8 (0.2)	de novo	de novo (mosaic)	Confirmed
chr19	17896000	C	A	2060	GRAF, DeepTrio	31/0 (0)	16/0 (0)	14/12 (0.46)	de novo	de novo	Confirmed
chr19	45604361	T	A	10075	GATK4, GRAF	30/0 (0)	29/1 (0.03)	24/9 (0.27)	de novo	Failed
chr21	32402436	G	A	16251	GRAF, DeepTrio	18/0 (0)	18/0 (0)	7/13 (0.65)	de novo	Failed
chrX	3712869	C	T	9589	GRAF, DeepTrio	12/0 (0)	33/0 (0)	22/12 (0.35)	de novo	de novo	Confirmed
chrX	5450254	C	T	15734	GRAF, DeepTrio	15/0 (0)	50/0 (0)	25/18 (0.42)	de novo	de novo	Confirmed
chrX	29087338	A	G	16693	GRAF, DeepTrio	18/0 (0)	34/0 (0)	23/16 (0.41)	de novo	de novo	Confirmed
chrX	51565010	G	GT	9589	GRAF, DeepTrio	18/0 (0)	39/0 (0)	12/21 (0.64)	de novo	de novo	Confirmed
chrX	83704567	G	A	9589	GRAF, DeepTrio	17/0 (0)	32/0 (0)	16/25 (0.61)	de novo	de novo	Confirmed
chrX	126272355	C	A	2581	GRAF, DeepTrio	19/0 (0)	38/0 (0)	27/20 (0.43)	de novo	de novo	Confirmed
chrX	129316052	A	G	15734	GRAF, DeepTrio	14/0 (0)	35/0 (0)	30/19 (0.39)	de novo	de novo	Confirmed
chrX male	136025213	T	G	2060	GRAF, DeepTrio	NA	41/0 (0)	0/24 (1.00)	de novo	de novo	Confirmed
* AD = (ADref/ ADalt)
