# Supplementary material for: Efficient identification of de novo mutations in family trios: a consensus-based informatic approach
Source: Life Sci Alliance. 2025 Mar 28;8(6):e202403039. doi: 10.26508/lsa.202403039 (PMC11953573; doi:10.26508/lsa.202403039)
Supplement: Supplementary file 6 [file LSA-2024-03039_TableS5.xlsx]

## Sheet: Sheet1
Variant					Computational results					PCR results
Chrom	Pos	Ref	Alt	dbGaP ID of Proband	Pipelines	ADpat *	ADmat *	ADPro *	Prediction	Result	Threshold**
						(AB)	(AB)	(AB)
chr4	86330549	G	C	9589	Freeze, GATK4, GRAF, DeepTrio	23/0 (0)	38/1 (0.03)	20/25 (0.56)	de novo	de novo	Confirmed
chr5	31218501	C	G	8885	Freeze, GATK4, GRAF, DeepTrio	31/0 (0)	50/1 (0.02)	23/15 (0.39)	de novo	de novo	Confirmed
chr9	107787103	C	CTTTTTT	15734	DeepTrio	8/0 (0)	2/1 (0.33)	7/1 (0.13)	Inherited (mat) / misaligned	Inherited (mat)	Confirmed
chr11	95026363	T	G	10388	Freeze, GATK4, GRAF, DeepTrio	33/0 (0)	36/1 (0.03)	27/15 (0.36)	de novo	de novo (mosaic)	Confirmed
chr12	33275328	C	CTTTTTTTTT	10238	GATK4, GRAF, DeepTrio	14/3 (0.18)	21/0 (0)	4/10 (0.71)	Inherited (pat) / misaligned	Inherited (pat)	Confirmed
chr13	44111968	T	G	10388	Freeze, GATK4, GRAF, DeepTrio	40/0 (0)	44/1 (0.02)	31/10 (0.24)	de novo	de novo	Confirmed
chr13	63468666	C	T	10075	Freeze, GATK4, GRAF, DeepTrio	36/1 (0.03)	33/0 (0)	20/27 (0.57)	de novo	de novo	Confirmed
chr13	112164593	T	C	15734	GATK4	25/2 (0.07)	29/1 (0.03)	28/10 (0.26)	Inherited (pat,mat) / misaligned	Reference allele	Confirmed
chr14	38185150	T	C	10238	GATK4, GRAF, DeepTrio	31/0 (0)	31/3 (0.09)	22/14 (0.39)	Inherited (mat) / misaligned	de novo	Not correct
chr19	57319997	C	CTTTTTTTTTTT	8885	GATK4	18/0 (0)	15/2 (0.12)	11/7 (0.39)	Inherited (mat) / misaligned	Inherited (pat,mat)	Confirmed
chr20	35881048	C	CTTTTTTT	16693	DeepTrio	14/0 (0)	7/2 (0.22)	4/4 (0.5)	Inherited (mat) / misaligned	Reference allele	Confirmed
chr20	42299641	C	CTTTT	2581	DeepTrio	10/0 (0)	5/2 (0.29)	7/5 (0.42)	Inherited (mat) / misaligned	Inherited (pat)	Confirmed
* AD = (ADref / ADalt)
** AAC of parents ≤ 1 for SNVs and 0 for indels
