# Supplementary material for: Efficient identification of de novo mutations in family trios: a consensus-based informatic approach
Source: Life Sci Alliance. 2025 Mar 28;8(6):e202403039. doi: 10.26508/lsa.202403039 (PMC11953573; doi:10.26508/lsa.202403039)
Supplement: Supplementary file 7 [file LSA-2024-03039_TableS6.xlsx]

## Sheet: Sheet1
Variant					Computational results				PCR results
Chrom	Pos	Ref	Alt	dbGaP ID of Proband	Pipelines	# of events	Length	Prediction	Result	Threshold*
chr1	1425190	C	T	10075	Freeze, GRAF, DeepTrio	3	11 bp	multiple de novo mutations	de novo	Confirmed
	1425191	C	G		GATK4, GRAF, DeepTrio
chr2	148822048	A	C	2060	GATK4	7	20 bp	Alignment Error	Reference allele	Confirmed
chr8	110371875	G	A	2060	Freeze, GATK4, GRAF, DeepTrio	2	4 bp	multiple de novo mutations	de novo	Confirmed
	110371878	G	A		Freeze, GATK4, GRAF, DeepTrio
chr12	50171621	T	C	10075	Freeze, GRAF	5	29 bp	Alignment Error	Reference allele	Confirmed
	50171626	A	G		Freeze, GRAF
chr14	89040462	AC	A	16251	GATK4, GRAF, DeepTrio	3	7 bp	multiple de novo mutations	de novo	Confirmed
	89040466	A	T		Freeze, GATK4, GRAF, DeepTrio
	89040468	C	G		Freeze, GATK4, GRAF, DeepTrio
chr18	45216791	C	T	16251	GATK4, GRAF, DeepTrio	2	2 bp	multiple de novo mutations	de novo	Confirmed
	45216792	C	T		Freeze, GATK4, GRAF, DeepTrio
chrX	1096471	C	A	10238	GATK4	4	31 bp	Alignment Error	Reference allele	Confirmed
* Haplotype variants in probands are considered as FP if the furthest mutations within a haplotype were located ≥ 20 bp apart
