# Supplementary material for: Efficient identification of de novo mutations in family trios: a consensus-based informatic approach
Source: Life Sci Alliance. 2025 Mar 28;8(6):e202403039. doi: 10.26508/lsa.202403039 (PMC11953573; doi:10.26508/lsa.202403039)
Supplement: Supplementary file 8 [file LSA-2024-03039_TableS7.xlsx]

## Sheet: Sheet1
Proband ID	Cluster	Length, bp	Chrom	Pos	Ref	Alt	Pipelines
HG002	81512013, 81512023	11	chr1	81512013	G	T	Truth, GRAF, DeepTrio
				81512023	A	T	Truth, GATK4, GRAF, DeepTrio
HG002	200467095, 200467097	3	chr1	200467095	A	T	Truth, GRAF, DeepTrio
				200467097	T	C	Truth, GRAF, DeepTrio
HG002	109571035, 109571036	2	chr2	109571035	T	C	Truth, GATK4, GRAF, DeepTrio
				109571036	T	C	Truth, GATK4, GRAF, DeepTrio
HG002	89617544, 89617545	2	chr8	89617544	G	T	Truth, GATK4, GRAF
				89617545	A	C	Truth, GATK4, GRAF
HG002	61592844, 61592845	2	chr11	61592844	G	T	Truth, GRAF, DeepTrio
				61592845	A	T	Truth, GATK4, GRAF, DeepTrio
HG002	24354695, 24354696	2	chr15	24354695	C	A	Truth, GRAF
				24354696	C	T	Truth, GRAF, DeepTrio
HG002	58332214, 58332215	2	chr17	58332214	C	G	Truth, GATK4, GRAF, DeepTrio
				58332215	C	T	Truth, GATK4, GRAF, DeepTrio
HG002	58332289, 58332296	8	chr17	58332289	T	G	Truth, GATK4, GRAF, DeepTrio
				58332296	T	A	Truth, GATK4, GRAF, DeepTrio
HG002	18487989, 18487996	8	chr20	18487989	C	A	Truth, GATK4, GRAF, DeepTrio
				18487996	C	G	Truth, GATK4, GRAF, DeepTrio
Proband ID	Cluster	Length, bp	Chrom	Pos	Ref	Alt	Pipelines
10075	1425190, 1425191, 1425200	11	chr1	1425190	C	T	Freeze, GRAF, DeepTrio
				1425191	C	G	GATK4, GRAF, DeepTrio
				1425200	C	A	GATK4, GRAF, DeepTrio
9589	32390727, 32390730	4	chr4	32390727	AC	A	Freeze, GATK4, GRAF, DeepTrio
				32390730	A	T	Freeze, GATK4, GRAF
8885	52931910, 52931917	8	chr5	52931910	TA	T	Freeze, GATK4, GRAF, DeepTrio
				52931917	A	G	Freeze, GATK4, GRAF
9589	154060777, 154060782	6	chr7	154060777	C	G	GRAF, DeepTrio
				154060782	G	T	GRAF, DeepTrio
2060	110371875, 110371878	4	chr8	110371875	G	A	Freeze, GATK4, GRAF, DeepTrio
				110371878	G	A	Freeze, GATK4, GRAF, DeepTrio
2060	64359675, 64359679	5	chr11	64359675	C	T	Freeze, GATK4, GRAF, DeepTrio
16251	27584856, 27584866	11	chr13	27584856	G	A	GATK4, GRAF
				27584866	T	C	GRAF
16251	89040462, 89040466, 89040468	7	chr14	89040462	AC	A	GATK4, GRAF, DeepTrio
				89040466	A	T	Freeze, GATK4, GRAF, DeepTrio
				89040468	C	G	Freeze, GATK4, GRAF, DeepTrio
16251	45216791, 45216792	2	chr18	45216791	C	T	GATK4, GRAF, DeepTrio
				45216792	C	T	Freeze, GATK4, GRAF, DeepTrio
10075	45604357, 45604361, 45604369, 45604370, 45604373	17	chr19	45604361	T	A	GATK4, GRAF
				45604370	C	A	GATK4
				45604373	C	T	GATK4
