# Supplementary material for: Efficient identification of de novo mutations in family trios: a consensus-based informatic approach
Source: Life Sci Alliance. 2025 Mar 28;8(6):e202403039. doi: 10.26508/lsa.202403039 (PMC11953573; doi:10.26508/lsa.202403039)
Supplement: Supplementary file 10 [file LSA-2024-03039_TableS8.xlsx]

## Sheet: Sheet1
	Proband	Mother	Father
1	2060	2061	2062
2	2581	2582	2583
3	8885	8886	8887
4	9589	9590	9591
5	10075	10076	10077
6	10238	10239	10240
7	10388	10389	10390
8	15734	15735	15736
9	16251	16252	16253
10	16693	16694	16695
